# Supplementary material for: A novel heterogeneous network-based method for drug response prediction in cancer cell lines
Source: Sci Rep. 2018 Feb 20;8:3355. doi: 10.1038/s41598-018-21622-4 (PMC5820329; doi:10.1038/s41598-018-21622-4)
Supplement: Supplementary file 2 — Dataset 1 [file 41598_2018_21622_MOESM2_ESM.xlsx]

## Sheet: Sheet1
Name	nAcid	ALogP	ALogp2	AMR	apol	naAromAtom	nAromBond	nAtom	nHeavyAtom	nH	nB	nC	nN	nO	nS	nP	nF	nCl	nBr	nI	nX	ATS0m	ATS1m	ATS2m	ATS3m	ATS4m	ATS5m	ATS6m	ATS7m	ATS8m	ATS0v	ATS1v	ATS2v	ATS3v	ATS4v	ATS5v	ATS6v	ATS7v	ATS8v	ATS0e	ATS1e	ATS2e	ATS3e	ATS4e	ATS5e	ATS6e	ATS7e	ATS8e	ATS0p
176870	0	-0.0209	0.000437	47.7828	60.5642	16	17	52	29	23	0	22	3	4	0	0	0	0	0	0	0	4809.64	5279.71	6944.11	7645.44	7370.51	7555.84	7796.02	7492.74	6709.83	11627.8	14158.9	19270.8	21473.7	21385.5	21740.1	22289.5	22484.2	20522.1	404.428	425.951	714.315	809.31	851.426	919.514	871.609	919.841	976.389	77.7847
16038120	0	-0.9362	0.87647	95.2533	94.6577	18	18	82	42	40	0	30	7	3	1	0	0	1	0	0	1	8794.39	9128.28	12996.4	14821.9	13239.6	13284.6	13738.9	13290.1	11611.8	17402	22100.1	33055.1	39595	40141.6	39217.6	37181.2	34246.9	31594	627.24	669.481	1216.28	1613.15	1865.35	1856.8	1772.12	1587.83	1450.34	125.014
9874913	0	0.098	0.009604	50.5038	73.4294	22	23	62	35	27	0	27	5	3	0	0	0	0	0	0	0	5671.45	6292.19	8678.44	9201.93	8163.64	8029.18	7846.2	7563.14	7129.89	14140	17507	24395.2	27040.1	25957.9	25626.8	25486.6	24446.8	22493.8	476.056	505.807	834.282	999.28	1080.94	1038.26	1019.57	1026.74	927.033	95.2845
9583616	0	0.689	0.474721	51.3285	46.4435	6	6	41	24	17	0	15	5	4	0	0	0	0	0	0	0	4186.09	4305.57	5871.29	6428.49	6259.32	5803.45	5573.84	4659.36	4288.23	8963.31	11041.7	16125.6	18036.9	16859.2	15140.1	14266.3	13810.2	13043.2	331.737	336.007	574.554	789.816	840.942	762.806	649.526	594.121	624.594	58.0147
53340664	0	0.9679	0.93683	63.6448	79.8188	21	22	69	39	30	0	29	5	2	0	0	3	0	0	0	3	6789.88	7253.76	11223.2	11395.3	11253.7	10967.1	10933.6	11429.8	9656.96	15395	19556.3	28938.8	32845.1	32760.6	31266.2	31760	31141.3	26387.5	545.94	572.667	1019.7	1271.28	1455.21	1476.16	1248.51	1416.39	1288.57	102.484
371034	0	-0.5276	0.278362	10.692	35.3387	12	12	28	17	11	0	15	0	2	0	0	0	0	0	0	0	2687.07	2825.73	3776.03	3816.38	3334.85	2837.76	2457.41	2063.01	1408.36	7127.46	8643.83	11781.9	11988.5	9792.38	8234.58	7439.34	6837.16	5741.76	213.714	219.01	339.993	438.6	404.721	326.888	284.653	246.441	234.258	48.0106
11634725	0	0.6356	0.403987	42.322	67.5969	23	24	54	34	20	0	24	5	2	0	0	1	2	0	0	3	7849.92	6572.49	9856.93	10847.6	10595.4	10168.4	9584.25	9051.93	8526.06	13620.4	16509.5	23994.4	26309.4	25431.8	24617.1	23876.6	22485.9	21316.4	433.205	451.925	736.051	953.318	1014.71	974.204	979.299	877.185	814.128	92.9773
11493598	0	-1.1571	1.33888	10.4201	48.0483	24	28	38	25	13	0	18	7	0	0	0	0	0	0	0	0	3983.34	4694.67	6890.1	7067.15	6661.77	6521.28	6539.04	6013.25	4055.52	9730.59	12329.6	18311.4	19211.5	18304.7	17979.3	18785.4	17368.2	13014.1	294.481	332.513	524.032	636.868	647.095	593.017	605.025	660.86	584.059	64.4502
49850262	0	-1.2196	1.48742	38.547	54.1067	15	16	46	25	21	0	20	3	2	0	0	0	0	0	0	0	4007.14	4595.23	6629.31	7292.79	6653.18	5998.75	5328.87	4321.67	3547.49	10285.8	13175.1	19952.1	23101.9	22690.9	21077.6	19768.5	16605.9	12760.9	349.206	379.355	652.044	837.58	978.395	910.312	858.613	782.068	692.068	70.0313
9910224	0	-0.7029	0.494068	25.809	56.8167	23	25	46	30	16	0	19	6	4	1	0	0	0	0	0	0	5986.17	6698.67	8932.11	9721.51	10463	9668.21	7753.85	6980.45	7021.03	11466.4	14106.6	19946.5	21764.3	22386.9	22507.8	20358.6	17879.5	16802.2	374.126	396.599	650.047	727.773	825.026	850.565	828.297	791.894	623.612	78.3457
11178236	0	-1.924	3.70178	40.9411	54.6751	17	17	46	27	19	0	20	4	3	0	0	0	0	0	0	0	4457.28	4989.3	7237.2	8466.53	8830.59	8719.47	7920.1	6833.11	5135.12	10683.4	13377.3	19687.8	23135.6	24446.3	24031.1	23478.4	21228.2	17069.3	359.323	383.726	663.489	798.727	922.191	997.136	993.424	912.898	889.361	70.9953
11626560	0	0.0548	0.00300304	52.085	62.8484	17	18	52	30	22	0	21	5	1	0	0	1	2	0	0	3	7163.19	6019.61	9130.22	10829.8	11215.5	8603.61	7835.79	8811.8	7545.23	12195.6	15102.4	22564.4	25550.1	24896.2	22487.4	20864.4	20772.6	19253.7	410.668	433.845	753.91	1007.98	1029.22	1000.86	844.451	816.612	850.153	84.8566
42640	0	0.2892	0.0836366	37.7956	36.7363	9	10	33	20	13	0	11	5	4	0	0	0	0	0	0	0	3604.97	3946.14	5726.69	6036.46	6070.9	5219.09	3997.63	2767.86	1977.33	7144.91	8916.09	13675.1	15587.6	15046.6	12607.8	9686.07	6869.47	4965.5	274.701	290.144	506.318	619.052	717.945	673.024	517.666	379.29	290.416	45.0807
124	1	-0.9282	0.861555	28.9757	17.3423	0	0	17	9	8	0	5	0	4	0	0	0	0	0	0	0	1753.32	1450.61	1995.11	1837.41	1349.47	1055.59	158.266	4.06426	0	3231.82	3757.43	4771.77	4595.45	3373.25	2166.17	883.943	124.335	0	144.857	131.946	210.816	276.294	234.464	152.623	99.0766	26.8739	0	20.0742
6918848	0	-1.3017	1.69442	35.337	49.6219	12	12	43	23	20	0	18	2	3	0	0	0	0	0	0	0	3777.37	3960.08	5451.59	6097.71	6089.66	5335.05	4436.85	3701.44	3256.32	9380.78	11627.7	16533.8	18957.9	18555.4	17614.3	15826.4	13943.6	11562.2	330.557	340.809	554.901	752.132	842.399	820.939	770.753	652.082	593.012	63.4421
24756910	0	-2.0621	4.25226	50.913	67.1846	16	17	58	32	26	0	24	4	4	0	0	0	0	0	0	0	5297.41	5714.96	7642.77	8404.71	7854.98	7666.63	7442.51	7099.47	6559.05	12811.4	15778.9	21909.9	24504.2	23873.7	23552.7	23312	22779.2	20995.6	449.866	471.321	779.9	996.15	1031.12	1053.67	1005.29	1011.27	970.902	85.9064
6918638	0	-1.6705	2.79057	31.3912	44.0431	12	12	36	22	14	0	15	2	4	1	0	0	0	0	0	0	4622.29	4954.24	6186.45	6436.66	5992.24	5620.11	4675.76	4274.93	3751.21	8736.89	10647.5	14743.1	15773.8	14448.7	13779.8	12745.6	11221.5	9175.18	289.72	295.851	464.829	598.652	603.662	552.659	517.173	477.934	426.397	61.4609
46943432	0	0.2416	0.0583706	53.6169	62.6734	17	18	52	30	22	0	22	5	2	0	0	0	1	0	0	1	5945.78	5722.01	8471.63	9738.6	9981.57	10369.1	10642.8	10067.1	8861.28	12154.5	15045.8	21921.3	26234.3	28056	29706.1	29741.5	27617.3	24405.4	403.485	429.801	733.246	929.406	994.989	1077.81	1195.58	1186.37	1092.35	83.2261
24951314	0	-2.04	4.1616	68.2678	67.9358	11	12	62	32	30	0	22	4	6	0	0	0	0	0	0	0	5524.88	5724.9	8032.2	7721.11	7707.51	6571.55	6305.6	6129.02	5648.57	12521.5	15574.2	21831.3	23557.2	22323.2	20320.3	19171.3	19120.7	17772.9	488.362	498.805	848.893	1123.81	1187.27	1041.87	906.584	867.622	938.575	83.3934
11485656	0	-0.6763	0.457382	23.8393	55.8213	21	23	46	28	18	0	21	5	1	0	0	1	0	0	0	1	4645.72	5051.75	7400.14	7726.46	7195.87	6718.26	5356.96	4383.64	4324.05	11063.4	13887.2	20215.2	22146.4	20938.8	18910	16338.5	13646	12345.3	359.643	384.889	613.236	780.154	841.104	797.12	738.182	606.634	512.253	73.5734
46931012	0	-1.4306	2.04662	57.0062	72.1942	18	18	61	33	28	0	27	4	2	0	0	0	0	0	0	0	5220.3	5872.07	8402.79	9206.05	9366.23	9866.56	10013.5	9069.7	7723.33	13711.3	17137.1	25110.8	28860.4	29046.6	30750.4	32256.4	30463.5	26348.2	459.221	490.364	825.659	1012.66	1242.65	1101.49	1278.99	1236.2	1149.06	93.8759
49806720	0	-0.1129	0.0127464	83.7292	81.475	15	16	70	36	34	0	30	4	2	0	0	0	0	0	0	0	5659.19	6687.95	10226.5	12071.7	12154.1	11390.2	10247.7	9152.78	8370.52	15168.4	19952.5	31505.2	39177	41959	40649.1	37424.1	33988.3	30834.4	522.153	570.874	1061.33	1449.95	1699.27	1833.39	1781.85	1605.31	1542.74	104.91
10302451	0	-0.846	0.715716	79.6564	80.5474	16	17	70	38	32	0	27	5	5	0	0	0	1	0	0	1	7445.17	7641.01	11160.1	11948.3	11697	11562.7	12378.3	13518.7	11677	15232.1	19455.6	28995	32671	31558.6	30781	32631.2	34907.8	32986	548.427	594.866	1092.17	1357.88	1432.86	1392.51	1259.65	1376.43	1488.22	103.546
6445562	0	0.9926	0.985255	64.2849	67.4172	16	17	56	33	23	0	24	5	2	0	0	1	1	0	0	2	6596.27	6080.62	8699.99	10184	9406.02	9451.38	9983.81	10309.2	9726.69	13209.7	15907.9	22470.9	25816.1	25417.5	26130.5	27132.6	26628.7	23901.4	441.284	455.174	754.115	942.262	1027.24	964.629	1017.47	1057.02	989.409	89.5588
25167777	0	-0.0289	0.000835	20.2024	67.2555	28	31	53	36	17	0	25	5	3	1	0	2	0	0	0	2	7122.48	7744.73	10626.7	12301.7	12332.1	11319.5	11012.9	10128.7	9209.29	13933	17333.2	25283.4	29030	28846.4	28127.1	26868.5	25461.1	23798.2	434.534	455.94	746.361	927.425	1022.13	1044.33	1003.41	953.914	882.013	94.291
10074640	0	0.3641	0.132569	59.0908	79.5858	23	24	66	36	30	0	28	6	1	1	0	0	0	0	0	0	6530.87	7002.95	10015.6	9825.75	9495.1	9570.54	8735.72	7544.56	7713.58	15064	18929.8	27500.2	30408.3	29084.1	27270	26122.7	24476.9	23162.9	495.994	538.347	921.844	1156.36	1329.78	1215.88	981.947	1056.29	917.759	107.741
11282283	0	-0.1142	0.0130416	53.4837	65.2887	19	21	53	32	21	0	23	5	3	1	0	0	0	0	0	0	6116.14	6409.93	9676.88	10037.8	9174	8120.77	7479.17	7208.11	7210.43	12856.2	16176.2	24266.2	26742.4	25574.5	22869.3	21294.5	19727.5	18753.5	414.327	459.933	810.869	979.448	1038.84	995.979	922.998	821.972	779.929	89.8712
76044	1	-0.8295	0.68807	29.5729	58.3267	18	18	47	26	21	0	22	1	2	1	0	0	0	0	0	0	4931.12	4903.08	7229.47	9119.3	9757.63	9523.16	9011.79	7561.97	4657.06	11243	13994	20423.6	24310.3	26791.6	30512.9	31855.2	26606.3	16330.6	352.628	372.656	602.513	823.874	909.5	972.193	1238.85	1303.82	1062.13	81.5991
16747388	0	0.8004	0.64064	31.2729	69.2689	27	29	57	37	20	0	26	7	1	0	0	3	0	0	0	3	6483.35	6824.26	10678.5	10791.7	10360	10356.5	10282.6	10804.5	9288.52	14083.8	17520.7	25545.4	28014.4	27024.5	26659.3	28453.1	29244	26958.3	463.186	485.314	812.938	959.395	1096.86	1010.2	996.76	1106.02	1096.43	91.4476
9868037	0	1.6315	2.66179	31.674	58.8637	21	22	47	31	16	0	22	3	2	1	0	3	0	0	0	3	6401.25	6123.65	9630.19	8749.56	8450.83	7893.5	7332.64	7577.46	7143.19	12105.3	14911.8	21305.5	22179.2	21730.2	20564.1	18919.4	18545.9	17267.1	387.439	398.933	671.483	773.175	818.513	870.31	736.855	639.521	669.311	82.7268
44224160	1	-1.5595	2.43204	94.9199	60.6354	6	6	52	30	22	0	21	6	3	0	0	0	0	0	0	0	4996.98	5664.66	8542.42	9356.22	9303.28	7949.15	7893.07	7888.09	7185.74	11686.8	15119.3	23064	26086.7	26083.5	24098.7	23442.6	22653.6	20671.3	407.422	443.739	768.244	1007.08	1108.8	1054.43	954.707	971.686	926.85	77.538
9884685	0	-0.7089	0.502539	27.5496	50.9147	19	22	42	26	16	0	19	4	3	0	0	0	0	0	0	0	4309.96	4980.92	7367.62	7760.93	7196.34	7330.12	7334.19	6701.12	5447.06	10166.6	12982.1	19197.6	20579.8	19474.5	19502.3	20660.1	20267	17579.9	331.627	365.99	626.191	769.103	745.366	709.477	716.762	750.608	790.478	66.8725
6852167	0	-0.2241	0.0502208	55.1381	49.7967	11	12	40	24	16	0	14	3	4	2	0	0	1	0	0	1	6960.8	6070.11	8627.89	9605.3	10027.3	8114.38	8542.89	7086.32	4424.56	9719.61	11686.7	16687.1	18458	18826.2	17344.5	16265.1	14388.2	11001.9	326.638	330.382	558.42	668.393	697.406	654.734	654.191	621.788	582.657	73.9336
9903786	0	-0.1922	0.0369408	26.0501	36.1489	11	12	29	19	10	0	12	3	2	1	0	1	0	0	0	1	4230.64	3773.65	5817.5	5591.17	6199.96	4334.86	4313.49	2877.23	1984.09	7329.59	8836	12564.1	13041.2	12441.1	10909.4	9219.08	7397.34	5024.97	239.723	242.303	368.989	455.696	443.124	417.964	385.322	374.29	304.193	51.5496
16722836	0	-0.7722	0.596293	71.9333	83.4305	18	18	73	37	36	0	27	6	3	1	0	0	0	0	0	0	6904.63	7878.88	10786.8	10988.6	10359.7	9482.48	9060.36	9442.26	8539.62	15259.8	19424.7	28228.4	31203.4	29737.7	28522.2	28255.8	28276.7	26388.2	555.467	590.101	1047.33	1356.59	1512.69	1322.8	1158.06	1240.5	1203.26	108.906
42642645	0	-1.2745	1.62435	75.2352	92.837	22	23	80	46	34	0	34	4	6	0	0	2	0	0	0	2	7982	8635.75	12209.4	13887.9	12540.6	12527.8	13060	12369.9	11319.7	18082.1	23015.1	32777.5	36922	35674.8	36231.8	37012.1	34652.2	30956.9	637.722	671.781	1162.08	1497.96	1556.65	1539.69	1529.57	1593.64	1385.48	119.259
9810884	0	-1.8042	3.25514	24.2602	44.0307	15	16	37	21	16	0	16	4	1	0	0	0	0	0	0	0	3365.24	3735.55	5360.98	5428.23	4785.44	3707.55	3661.49	3395.66	2454.28	8463.26	10627.3	15388.6	16324.5	14888.4	12440.2	10757.7	10188.1	8670.5	282.302	303.064	491.304	625.488	641.921	602.291	451.629	379.658	416.586	57.2194
16760646	0	-1.1614	1.34885	96.723	80.4085	6	6	75	34	41	0	26	3	5	0	0	0	0	0	0	0	5660.95	5838.65	7928.93	8615.49	9264.8	10675.8	9894.54	9644.69	10001.4	14097.8	17680.7	24657	28231.6	28528.4	29294	30621.9	32010.3	33396.7	568.874	574.026	1030.49	1416.11	1605.6	1478.58	1571.63	1644.76	1685.51	97.5865
9956222	0	-1.6333	2.66767	36.6486	68.1087	25	28	56	35	21	0	25	7	3	0	0	0	0	0	0	0	5769.22	6605.98	9727.02	10355.3	9728.67	9832.48	10248.9	9613.61	8549.68	13593.1	17227.8	25294.3	27609.9	26457.8	26773.3	28590	28683.8	26313.9	441.067	484.264	815.376	1012.64	1022.73	978.566	974.96	1064.19	1084.19	89.459
9911830	0	0.1443	0.0208225	39.1605	61.9791	21	22	51	32	19	0	22	4	5	0	0	0	1	0	0	1	6514.44	6195.68	9000.6	9741.72	9508.67	9204.29	8148.72	8290.82	7549.42	12467.1	15108.1	21315.1	23307.6	23018.6	22361.7	21593.9	20280.9	17403.5	413.183	436.166	706.501	819.293	865.05	879.666	843.477	832.052	717.791	82.6119
16725726	0	-0.6921	0.479002	72.8476	65.0694	14	16	58	31	27	0	21	7	3	0	0	0	0	0	0	0	5198.26	5832.98	8550.51	8794.78	8924.12	9030.64	9523.74	9385.72	7452.63	12085.5	15400.9	22776.5	24924	24680.6	24976.3	26712	26564.5	23707.3	451.216	484.894	843.488	1072.56	1124.33	973.243	1072.75	1184.58	1118.05	80.9711
24772860	0	-0.6506	0.42328	69.3554	66.9604	11	12	60	33	27	0	23	4	3	0	0	3	0	0	0	3	5981.01	6121.71	10223.8	10682.1	11337.1	10821.5	10268.5	10556.3	8873.06	12733.7	16621.8	26031.6	30618.8	30288.2	28728	28874.8	28366.1	25135.8	483.692	497.325	917.181	1269.15	1498.58	1244.77	1235.53	1260.88	1375.26	83.8496
447912	0	1.6242	2.63803	40.0252	49.3405	12	12	43	31	12	0	17	1	3	1	0	9	0	0	0	9	7705.08	6899.87	12060.6	12914	15543.4	11951.9	8369.78	7927.99	9932.15	10655.5	13132.1	19779.6	23326.5	24769	22745.8	18354.9	15468	15071.4	411.811	374.019	705.757	889.718	1074.92	1039.13	865.075	687.951	663.44	67.0885
5113032	0	-0.4256	0.181135	32.2075	36.7303	9	10	30	17	13	0	13	2	1	0	0	0	1	0	0	1	3793.71	3305.79	5156.79	5414.77	4940.5	4229.17	2778.3	1910.68	1221.98	7116.8	9065.26	14100.8	15632.3	14328.6	11490.7	8306.09	4780.58	1807.33	231.197	247.468	432.728	594.55	604.64	540.898	428.917	299.085	141.779	49.8513
3062316	0	0.6087	0.370516	72.1852	70.4406	17	17	59	33	26	0	22	7	2	1	0	0	1	0	0	1	7370.08	6758.86	10197.6	10637.8	10269.3	9933.4	10486.6	8603.76	6974.23	13362.3	16456.7	23797.5	26437.3	26523.9	25387.5	23683.8	21522.5	18527.3	459.506	489.024	842.607	1050.11	1121.76	1170.39	1021.3	928.324	848.416	95.8345
53298813	0	-2.9139	8.49081	41.9579	33.5851	5	5	32	18	14	0	9	4	5	0	0	0	0	0	0	0	3377.23	3385.84	5213.75	5928.46	5260.76	4035.61	3258.38	2530.73	1322.12	6302.04	8001.61	12089.8	13121.1	12547.2	10585.6	8287.67	6031.91	3578.89	269.488	278.194	470.24	635.989	667.253	614.867	499.02	394.394	278.961	39.3807
24360	0	-1.587	2.51857	54.3602	51.2767	10	11	42	26	16	0	20	2	4	0	0	0	0	0	0	0	4317.8	4885.03	7856.2	9434.01	8422.83	7137.94	6456.04	4986.07	3915.16	10319.9	13392.1	21116.7	25092.3	23918.1	20552.7	18117.6	14933.1	12380.9	332.116	361.069	638.275	844.398	951.89	834.223	766.87	633.88	546.994	67.8846
57370134	0	3.7544	14.0955	120.066	84.4397	6	6	75	35	40	0	31	0	4	0	0	0	0	0	0	0	5536.7	5965.19	8266.45	8682.02	8280.69	7214.26	7200.64	6494.94	5996.52	15237.9	19111.3	26863.3	31162.5	30593.5	27774.2	26259.7	26057.6	23255.6	555.901	571.124	998.264	1279.11	1515.14	1423.81	1280.8	1128.88	1370.34	106.813
123631	0	0.2384	0.0568346	54.4249	64.266	16	17	55	31	24	0	22	4	3	0	0	1	1	0	0	2	6368.53	6066.18	8629.24	9742.29	8237.88	7716.1	7922.17	8010.52	7786.73	12366.8	15367	22088.2	24704.1	23187.6	22363.8	21890.9	21342.2	20181.9	436.072	459.839	809.552	1000.34	1018.35	1033.08	963.02	931.873	860.501	83.8588
24978538	0	2.9144	8.49373	152.533	142.257	24	24	120	65	55	0	47	5	6	3	0	3	1	0	0	4	14776.1	14860.9	22218.6	23732.5	22280.2	24358.8	26762.6	27102	26501.7	26955.3	34418.6	52159.5	61879.2	62035.8	63178.6	66676	68613.6	66469.7	941.345	981.602	1816.47	2455.11	2813.26	2827.16	2937.26	3061.45	3116.67	196.354
5311	0	-2.8123	7.90903	38.1924	42.5819	6	6	39	19	20	0	14	2	3	0	0	0	0	0	0	0	3200.32	3238.76	4057.38	3915.11	3351.14	3132.42	2778.83	2401.04	2190.19	7686.71	9510.14	12757.6	13176.8	11634.5	10725.3	9818.79	8749.97	7723.33	300.395	303.106	507.966	695.095	648.527	585.604	539.595	491.596	432.677	52.2865
5311510	0	1.0293	1.05946	19.1683	48.0233	18	19	40	27	13	0	18	4	2	0	0	3	0	0	0	3	4989.5	4910.38	7834.75	6681.41	6643.14	6521.76	5424.45	4898.99	4361.46	9964.56	12161.3	17036.3	18220.7	17510.9	16710.9	14455.9	12283.4	11169.9	338.579	341.11	561.174	634.101	676.446	692.7	609.971	510.172	464.661	63.0373
644241	0	1.1376	1.29413	31.3087	74.1224	29	31	61	39	22	0	28	7	1	0	0	3	0	0	0	3	6773.91	7133.02	11019.5	10761.9	10577.2	11516.8	11207.2	11320.6	9669.47	14993	18572.4	26876.2	29467.4	28851.8	28762.8	29180.7	28273.1	26416.2	491.704	514.429	856.69	1014.96	1156.71	1121.03	1102.83	1169.67	988.059	97.9146
44182295	0	0.973	0.946729	67.2188	62.9069	12	12	51	31	20	0	19	2	5	1	0	3	0	0	1	4	22649	8193.14	12269	14325.6	15211.1	14161.7	13963	13836.4	15671	12422.2	15064.1	21830.2	25414.1	25184.8	25754.2	26781.5	25639.1	23445.5	429.262	431.314	735.628	990.082	1118.78	1085.67	1167.14	1117.94	1039.03	105.481
6918454	0	2.1312	4.54201	50.086	51.7031	12	12	39	25	14	0	17	2	2	0	0	2	1	0	1	4	21454.4	6145.57	9441.56	11074.8	12801.3	8529.06	9715.89	10130.2	11165.7	10469.7	12227.3	16943.5	18124.5	16443.2	15686.8	16921.3	15919.4	13476.8	321.147	327.348	534.49	685.984	654.921	590.144	603.23	613.408	555.069	91.3377
6918289	0	-1.4026	1.96729	263.541	170.503	0	0	160	73	87	0	56	1	16	0	0	0	0	0	0	0	12458.9	13159.2	19539.6	25182.8	26616.9	27126.3	28030.1	29550.2	29270.1	30126.8	39073.6	58849.4	75320.5	82844.1	86796.9	92621.1	98549.3	101572	1230.6	1260.27	2365.96	3382.27	4280.96	4375.21	4697.66	5099.92	5384.31	206.361
23725625	0	-1.0826	1.17202	65.7233	64.9392	12	12	55	32	23	0	24	4	3	0	0	1	0	0	0	1	5399.34	5945.33	8477.96	9832.88	9177.28	8190.18	7272.12	7258.07	7071.5	12678.8	16345.5	23741.1	27446.3	26570.8	25107.7	23166.3	20838.7	18964.6	432.359	459.752	801.785	1058.36	1127.07	1088.69	1083.55	937.573	798.311	84.2396
11960529	0	-1.3418	1.80043	34.1526	38.7507	9	10	34	18	16	0	13	4	1	0	0	0	0	0	0	0	2932.44	3302.76	5109.33	5085.93	4700.23	3576.06	2756.72	2456.72	1188.92	7192.71	9356.71	14342.8	15349.7	14093.4	11640	9851.01	8647.17	5227.36	259.68	280.442	490.56	651.049	683.862	588.976	427.181	430.467	410.515	48.8527
5328940	0	0.7555	0.57078	79.658	77.363	16	17	65	36	29	0	26	5	3	0	0	0	2	0	0	2	8042.62	7093.58	10233.2	12359.3	12059.1	10728.6	11382.2	11394.8	10685.2	14786.6	18041.4	26314.6	31230	31105.6	29628.5	29556.2	28546.6	26488.2	506.103	534.149	939.986	1167.64	1323.07	1326.63	1191.55	1210.02	1079.64	102.89
6450551	0	0.1055	0.0111302	34.5503	58.8243	21	22	46	28	18	0	22	4	1	1	0	0	0	0	0	0	5260.7	5419.43	7802.44	8253.06	7790.52	6760.94	6294.15	5977.31	5070.66	11663.3	14381.2	20505.4	21964.8	20283.6	19236.3	18946.3	17832.1	15461.8	349.726	377.89	598.788	729.143	725.314	681.642	704.717	697.662	629.218	83.252
11152667	0	-1.2158	1.47817	47.9956	52.0501	11	12	44	25	19	0	17	4	2	1	0	1	0	0	0	1	5157.3	4964.39	7439.11	7749.94	7407.22	8091.19	6995.24	6001.02	5394.11	9970.24	12525.7	18348.7	19551.1	18528.2	17719.3	16908.3	16162.2	15152.2	348.093	362.836	617.111	830.679	798.584	711.545	658.771	680.875	710.249	70.7056
644215	0	-0.8216	0.675027	27.1162	52.1643	18	19	43	25	18	0	18	5	1	0	0	0	1	0	0	1	5108.69	4690.27	6526.57	6503.95	6096.99	5740.09	5941.53	5160.02	4476.62	10119.7	12304.6	17068.4	17986.1	16417.5	16234.9	15742.3	14703.3	13299	333.097	353.185	570.756	724.42	678.596	648.057	624.871	595.05	550.452	69.6488
9943465	0	-0.2471	0.0610584	25.1347	42.6903	15	16	34	21	13	0	17	3	1	0	0	0	0	0	0	0	3310.26	3837.46	5684.31	5731.29	4859.53	4250.83	4196.72	3828.13	2478.4	8550.21	10789.9	16179	17092.1	15608.3	13388.2	12067.9	11073.8	8804.32	259.485	285.768	471.281	564.907	583.616	519.704	496.382	407.302	406.303	57.4645
126565	0	-2.0293	4.11806	46.0016	66.2707	20	24	54	33	21	0	26	3	4	0	0	0	0	0	0	0	5384.66	6466.16	11084.3	13936.4	15098.7	15324.4	13957.7	10040.4	5153	13259.7	17832.9	29859.6	37917.9	43001.2	44497.1	42267	33229.6	19705.8	421.153	479.268	874.87	1238.69	1464.68	1590.61	1572.99	1536.91	1202.76	88.0511
176158	0	0.9224	0.850822	40.0873	49.6055	15	16	37	25	12	0	19	2	2	0	0	0	2	0	0	2	6170.94	4965.41	7825.88	8659.16	9646.31	8986.81	8172.03	7320.01	4996.34	10347.2	12530.4	19191	21553.3	21502	20643.7	18900.2	15788.3	11390	295.149	312.849	518.378	643.313	676.355	700.663	694.237	621.651	471.75	71.5357
6505803	0	1.1663	1.36026	159.668	92.9481	0	0	85	42	43	0	31	3	8	0	0	0	0	0	0	0	7152.21	7382.8	10532.3	13097.5	14659.1	16268.2	16266.4	16611.8	17528.2	16926.7	21159.9	30261.9	38276.9	44716.3	50147.6	52940	53117.9	53424	660.069	670.877	1174.39	1563.89	2026.33	2310.82	2572.68	2798.45	2667.22	114.35
10341154	0	0.6563	0.43073	20.8741	49.6735	18	19	41	29	12	0	19	4	2	0	0	4	0	0	0	4	5493.69	5224.84	7966.55	9334.56	10337.3	10137.9	8785.74	7409.82	8196.97	10534	12836.9	18436.7	21253.1	21718.2	22296.4	20884	18312.9	16389.6	355.401	351.185	551.479	738.174	771.787	818.617	848.753	760.408	681.176	65.6919
11667893	0	-0.5382	0.289659	37.0906	60.3582	18	18	51	28	23	0	22	5	1	0	0	0	0	0	0	0	4434.13	5044.33	7321.47	7617.25	6784.9	5848.67	5898.29	6090.67	5618.28	11465.3	14538.8	21553.4	24075.7	21914.1	19089.7	17964.6	18314.1	17513.5	384.776	415.741	702.412	914.701	1053.42	902.728	757.515	684.672	737.89	78.2751
5278396	0	0.9535	0.909162	63.7735	57.6015	12	12	44	27	17	0	21	1	3	2	0	0	0	0	0	0	6066.61	5952.66	9200.98	10823.1	9130.18	8291.01	8115.15	7253.41	5668.64	11508.3	14485	21704.8	24469.2	22505.5	21873.6	21164.9	18700.5	15982.7	340.309	373.231	644.625	818.352	774.433	756.092	737.769	710.754	640.561	86.0849
300471	0	-0.5016	0.251603	61.6904	58.5799	12	12	47	27	20	0	19	4	2	2	0	0	0	0	0	0	6113.75	5110.69	7359.05	8713.63	8275.25	7659.58	5992.21	6182.73	4981.53	11268.1	13039.1	17985.4	20570.2	19770	18461.4	16994.3	14913.7	12840.5	362.637	374.659	607.834	768.972	806.61	748.418	798.876	710.699	600.168	84.8278
10184653	0	0.1359	0.0184688	65.4488	69.5528	16	17	59	34	25	0	24	5	3	0	0	1	1	0	0	2	6854.27	6513.14	9442.31	10208.6	9139.54	9600.11	10435.9	10566.3	10039.6	13488.3	16640.3	23984.6	26138.7	24633.2	25649.9	27405.2	27592.8	25619.4	468.073	490.707	845.523	1050.8	1077.79	966.719	1061.36	1137.68	1083.42	91.0912
24776445	0	0.5309	0.281855	33.011	54.6411	18	19	41	27	14	0	19	2	3	1	0	0	2	0	0	2	7456.79	6280.96	8610.06	9514.68	10016.5	8550.89	6974.7	6800.12	5714.56	11222.5	13436.8	19478.2	21735.5	20028.4	18189.3	16173.1	14609.5	13015.1	330.682	338.588	556.556	722.002	719.117	679.561	573.095	539.322	489.706	81.4781
24825971	0	-2.5968	6.74337	48.5075	76.2594	21	22	66	34	32	0	27	6	1	0	0	0	0	0	0	0	5360.79	6239.08	8944.73	8928.62	8368.15	8267.45	8558.88	8155	7231.47	14105.9	18195.8	26741.8	29202.4	27420.5	26655.4	27257.6	26644.2	25212.2	493.146	538.627	937.472	1272.32	1282.89	1165.84	1108.95	1135.15	1149.65	97.4311
24180719	0	-0.1421	0.0201924	40.6707	51.1551	15	16	41	27	14	0	17	3	3	1	0	2	1	0	0	3	6829.63	6257.27	8638.86	9659.52	10145.9	9247.17	8835.82	7890.68	7256.37	10468.9	12847	18904.4	20592.2	19810.2	18552.8	17445.5	15748.5	13426.5	345.727	347.19	593.993	774.4	769.74	719.461	668.239	648.973	580.653	72.9784
10077147	0	-0.9102	0.828464	73.3074	75.3706	17	17	60	34	26	0	23	7	2	1	0	0	0	0	1	1	22362.4	7977.62	12061.1	13808.4	11034	10687.9	10766.9	11801.5	11432.8	14339.1	17167.1	24602.6	24923.2	22949.4	22884.3	23601	23102.3	21290.3	462.688	493.389	842.496	1080.91	1021.18	950.766	924.664	962.294	918.853	122.494
10459196	0	-3.1736	10.0717	75.5357	69.627	12	12	61	37	24	0	25	0	12	0	0	0	0	0	0	0	6702.6	6891.51	10705.4	12586.5	13285.5	13689.4	13393.6	12847	11634.6	13930.6	17510.1	25657	30136.7	31294.5	33144.6	33905.8	33203.8	31379.1	509.977	524.245	891.431	1222.84	1282.39	1403.12	1463.14	1486.18	1417.79	88.1117
11624601	0	-1.2202	1.48889	48.6526	52.6239	12	12	46	26	20	0	18	4	4	0	0	0	0	0	0	0	4425.73	4622.45	6303.68	7089	7318.01	6378.17	6084.12	4857.23	4675.01	10083.8	12185.8	16553.8	18963.4	19205.1	18441.8	16641.7	14855.7	13553.1	364.312	374.265	614.307	708.318	772.294	840.504	800.119	753.927	641.091	66.5053
681640	0	-2.8754	8.26793	48.1631	39.5934	0	0	38	16	22	0	12	2	2	0	0	0	0	0	0	0	2657.85	2962.47	4040.93	3375.64	2936.44	2871.84	2435.54	1849.16	1769.58	6685.46	8896.06	13031.8	12999.8	10450.3	8785.18	7971.51	7426.96	7273.49	285.399	299.5	578.865	803.724	697.029	553.266	442.697	431.952	415.928	46.9547
11433190	0	-0.2844	0.0808834	79.6329	84.7718	18	18	70	40	30	0	30	4	4	0	0	0	2	0	0	2	8680.47	7803.04	11831.3	13076.3	13534.1	15034.7	17449.4	19052.9	18596.6	16484.8	20376.2	30238	35228.1	36722.5	41576.6	47871.3	52484.4	52534.9	546.134	577.739	1014.21	1320.61	1420.91	1493.14	1733.96	1949.41	2157.35	113.923
1401	0	0.0477	0.00227529	85.5013	86.7245	16	18	79	38	41	0	28	7	3	0	0	0	0	0	0	0	6222.33	6872.1	9693.27	10275	10741.4	10471.2	11084.4	10873.4	11061.3	15485.3	19420	27502.8	32223.2	32933.1	32592.3	32355.6	32678.3	32310.3	598.058	627.847	1103.84	1370.57	1593.07	1578.13	1478.78	1471.12	1509.95	106.718
9914412	0	-1.6204	2.6257	55.3783	80.4186	22	23	69	38	31	0	29	5	4	0	0	0	0	0	0	0	6220.01	7037.45	9710.13	10364.8	9576	9426.08	9022.12	8396.41	7845.63	15327.7	19315.9	27529.7	30676.7	29389.4	28740.9	28098.3	26869.4	24776.3	531.362	570.657	984.027	1232.14	1283.22	1296.17	1198.69	1186.59	1080.04	103.284
9549184	0	-3.1259	9.77125	83.527	98.1509	24	27	85	46	39	0	34	9	3	0	0	0	0	0	0	0	7478.28	8678.98	12966.4	14546.2	14465.6	13296	13091.7	12787.2	12168.8	18450.8	23803.3	36174.4	42995.6	44982.9	43008.4	40599.4	39385.2	38532.5	650.268	709.187	1266.58	1664.09	1909.36	2052.15	1863.26	1737.7	1726.74	124.982
11631681	0	0.4859	0.236099	43.3867	50.2503	15	16	37	24	13	0	18	3	1	2	0	0	0	0	0	0	5510.21	5209.51	7793	6641.49	5676.87	6481.25	5882.59	5214.01	4072.25	10167.3	12479.8	17926.1	17051	15267.9	14493.6	13324.9	11767.9	10136.3	284.514	309.477	496.948	579.599	556.257	502.598	462.463	387.075	363.146	77.0734
46930998	0	-1.4578	2.12518	44.0418	64.3047	18	20	52	31	21	0	25	5	1	0	0	0	0	0	0	0	4864.89	5745.42	8545.33	9217.19	8678.23	8109.3	7846.96	7808.68	7179.11	12673.6	16451.7	24702.5	27996.8	27418.7	26459	25142.8	24200.7	22556.5	393.961	439.409	734.354	960.493	1009.5	997.236	912.157	856.35	880.678	85.7526
5330286	0	-2.1537	4.63842	74.9835	70.881	12	12	62	33	29	0	24	7	2	0	0	0	0	0	0	0	5377.11	6172.28	9166.83	10093.4	10678.3	9892.73	8823.02	7075.83	6051.64	13201.8	17060.3	25662.1	29668.8	30329.8	30000.6	26824	23184	19964	473.923	512.403	927.083	1226.59	1259.57	1318.56	1205.33	1103.13	1048.25	89.5838
11977753	0	0.4235	0.179352	35.4626	74.4382	26	29	59	36	23	0	30	5	1	0	0	0	0	0	0	0	5588.24	6504.91	9934.8	11444.5	10653.3	9897.87	9125.98	8946.46	9043.99	14853.4	18754.8	28743.3	34334.5	33823.7	31337.8	28725.9	28055.4	27704	445.1	488.892	824.051	1070.95	1246.17	1189.43	1038.61	998.308	1007.54	100.586
17755052	0	-0.6873	0.472381	77.7567	74.3894	18	21	62	35	27	0	23	7	3	2	0	0	0	0	0	0	7542.47	8347.39	11717.3	11967.7	11584.1	11221.6	10917.6	11323.6	11284.4	14126.1	18220.8	27790.1	31001.9	31144.7	29869	29415.7	29067.1	28473.7	483.785	530	974.364	1214.06	1293.45	1291.17	1102.83	1090.26	1188.25	103.369
25262965	0	-0.7109	0.505379	70.4932	73.3786	16	18	65	34	31	0	25	5	4	0	0	0	0	0	0	0	5642.95	6484.36	9407.28	10775.1	10577.4	10327.2	10364.6	9960.66	9131.34	13633.7	17542.2	25994.4	30977	31830.3	31816.3	31075.7	30642	30989.6	501.2	541.756	982.12	1219.92	1368.14	1379.96	1354.94	1302.57	1322.56	92.1283
9826528	0	0.7021	0.492944	46.8758	49.9241	12	12	40	26	14	0	16	2	4	0	0	3	0	0	1	4	20926.3	6051.81	9465.42	11010	10658.4	8398.35	9131.52	9638.61	11413.3	10152	11732.1	16693.1	18189.4	16184.3	15423.8	16353.9	15508.1	13447.2	344.234	338.483	546.042	738.691	720.486	632.253	629.414	647.525	592.37	85.393
11465183	0	-0.4056	0.164511	111.91	72.6274	6	6	61	34	27	0	27	5	2	0	0	0	0	0	0	0	5415.48	6228.33	8772.7	9170.18	8968.86	8445.16	8591.49	8560.9	7876.18	13923.6	17675.3	26130.5	28736.1	27991.7	26860.4	27001.3	28399.7	27032.1	462.704	502.457	850.964	1061.76	1155.42	1108.7	965.084	1009.73	1138.18	94.6413
10127622	0	0.5819	0.338608	48.0315	52.5149	15	16	42	27	15	0	17	4	3	0	0	1	1	1	0	3	12022.7	5969.55	9189.79	10627.9	11766.5	9133.52	10190.5	9859.44	10506.9	10672.9	12549.4	18340	20307.3	19504.8	18335.6	19439.2	18350.1	16406.1	348.265	358.312	587.941	725.532	748.644	706.829	716.174	734.528	711.796	75.2153
5284616	0	-1.1466	1.31469	237.138	153.963	0	0	144	65	79	0	51	1	13	0	0	0	0	0	0	0	10961.5	11712.6	17338.7	21982.5	23253.6	24134	24514	26204.1	26841.3	27111.4	35283.5	53056.1	67497	74599	78186	81796.9	87152	91950.9	1099.1	1130.68	2131.27	3052.46	3759.73	4003.96	4228.03	4411.51	4732.89	186.93
11844351	0	0.8511	0.724371	68.0701	90.1325	24	24	78	42	36	0	32	6	4	0	0	0	0	0	0	0	6854.08	7768.93	11068.7	12376.3	12505.4	13053.8	12600.2	12625.3	12705.7	16997	21201.4	30332.7	35778.3	36971.1	37066.5	36093.7	36939.8	38724.6	597.778	640.166	1099.67	1329.21	1565.11	1637.83	1564.44	1408.34	1554.54	115.084
2314623	0	1.5866	2.5173	48.8608	41.0035	10	10	30	18	12	0	15	0	1	2	0	0	0	0	0	0	4487.81	4041.7	5768.8	4099.52	4171.3	5325.49	3607.09	2019.21	2650.54	8135.7	10043.3	14527.5	12424.1	11387.1	12123.1	10722.5	6814.77	5178.04	224.569	241.033	397.411	460.971	417.737	392.248	407.572	337.671	201.047	64.6321
9938202	0	-0.3927	0.154213	87.5088	71.9824	10	11	62	35	27	0	25	2	4	1	0	3	0	0	0	3	7160.96	6997.49	10495.4	10677.8	9720.41	8533.26	7999.48	8179.07	6110.06	13907.3	17542.9	25375.2	28002.8	26226.3	23834.8	22267.2	20487.5	17334.8	500.465	513.81	939.103	1159.77	1184.06	1141.39	998.546	976.83	875.323	96.0606
85668777	1	0.1307	0.0170825	51.2131	47.9602	6	6	43	20	23	0	17	1	2	0	0	0	0	0	0	0	3183.99	3479.75	5119.48	5439.53	4732.09	3765.97	2894.39	2559.94	2470.78	8590.81	10951	16307	19317.8	19229.8	16608	13306.4	10580.5	9359.81	319.619	333.087	589.461	802.941	925.888	895.765	824.838	635.154	504.488	60.1338
51371303	0	1.069	1.14276	49.4421	55.7137	15	16	49	28	21	0	19	6	0	0	0	3	0	0	0	3	5022.35	5315.86	8392.6	8066.26	7524.81	6908.35	5996.64	4408.27	4340.2	10690.6	13626.6	20287.5	22567.8	21944.5	20199.8	18135.5	14488.8	12910.5	393.567	411.941	753.388	907.438	1036.2	975.973	951.281	784.964	649.367	70.5167
11609586	0	-0.994	0.988036	19.064	54.6959	21	22	45	25	20	0	21	4	0	0	0	0	0	0	0	0	3834.65	4479.36	6121.84	5870.94	4854.72	4291.05	4040.94	3822.76	3458.96	10488.8	13249.8	18952.8	19712.2	17774.6	15986.3	14564.2	12999.2	11764.7	333.527	366.812	597.71	768.211	766.52	726.752	655.151	572.905	484.146	72.2992
95715	0	-0.6262	0.392126	54.4792	28.0719	0	0	24	14	10	0	10	2	2	0	0	0	0	0	0	0	2357.13	2668.94	3146.55	3690.62	3418.62	2178.18	906.953	690.009	193.713	5465.42	7067.02	8927.03	9576.03	9167.61	6595.29	3106.71	2389.8	1835.79	189.697	204.193	329.14	356.165	353.499	372.439	221.541	96.3928	113.882	36.0415
5289584	0	-1.7468	3.05131	78.7385	83.4406	16	17	70	39	31	0	28	4	5	1	0	0	1	0	0	1	8420.06	8574.48	12316.5	13819.1	13904.8	14395.8	13020.6	12327.5	11819.6	15978	20206.8	30512.5	36718.8	37170.8	36492	35267.3	32738.7	30867.7	547.791	578.178	1056.68	1439.79	1635.07	1648.62	1628.56	1626.19	1450.97	113.091
46843772	0	-1.6891	2.85306	60.7506	74.7698	18	18	65	35	30	0	26	6	3	0	0	0	0	0	0	0	5726.43	6546.75	9655.26	11569.1	11411.5	10537.8	8657.05	7827.03	7508.88	14053	17878	26525.4	32609.7	33568.1	32505.1	27837.5	24470.4	23612.5	498.872	539.55	946.119	1252.93	1367.27	1443.89	1312.96	1189.8	1063.71	95.0394
5327091	0	-0.9222	0.850453	78.4915	53.9439	6	6	46	26	20	0	20	2	4	0	0	0	0	0	0	0	4321.87	4821.12	7110.72	7845.85	7547.45	7038.35	6840.64	6108.98	4779.96	10444.2	13378.5	19844.4	22448.8	22482.6	21967.8	20307.8	18307.5	15444.5	358.99	385.785	656.101	814.912	849.145	908.82	885.561	837.959	737.871	69.6631
9931953	0	-0.6148	0.377979	34.4869	50.1013	15	17	42	24	18	0	19	3	1	0	0	1	0	0	0	1	3964.8	4394.76	6509.42	7505.3	7356.26	6422.42	4652.02	3945.77	3133.65	9729.71	12531.4	18963.8	22547.5	21970.7	19389	15870.5	12688.3	9624.46	324.159	348.513	599.523	792.659	864.831	808.523	728.105	606.18	470.029	65.5756
9858940	0	1.2726	1.61951	35.6314	54.1067	17	19	46	25	21	0	20	3	2	0	0	0	0	0	0	0	4007.14	4631.1	7046.57	6918.97	6493.8	6234.5	6882.96	6255.55	5104.23	10285.8	13142	19607.5	21151.9	20658.6	19795.9	20686.8	21669.1	18941.9	349.206	379.121	657.733	774.477	933.324	770.734	725.999	878.857	939.92	70.0313
2733526	0	0.4704	0.221276	43.5638	66.999	18	18	57	28	29	0	26	1	1	0	0	0	0	0	0	0	4232.5	4846.75	6423.55	6917.85	7209.64	8015.42	7856.63	6335.63	4484.84	12372.6	15483.8	21759.8	24821.7	26217.1	29564.3	30732.8	26265.1	18405.7	414.442	441.304	746.173	927.03	1015.7	1110.88	1248.17	1275.68	1030.3	87.2584
11364421	0	-3.7102	13.7656	88.5111	85.3909	12	12	77	38	39	0	28	7	3	0	0	0	0	0	0	0	6220.3	7134.45	10519.4	12011	12140.6	12291.8	11025.3	9307.64	8619.67	15423.1	19981.1	30159	35818.8	37127.2	37629.2	35928.8	31902.9	28312.4	584.621	627.499	1157.75	1548.77	1719.68	1739.51	1676.07	1685.12	1452.08	105.829
71271629	0	-1.5021	2.2563	38.8089	48.9035	12	12	41	24	17	0	16	3	4	1	0	0	0	0	0	0	4965.8	5531.19	7411.32	8474.43	7959.84	6277.06	5107.89	4817.82	4256.82	9496.98	11837.5	17284.2	20021.4	19053.6	16595.3	13971.7	12529.4	11641.9	327.618	343.249	590.363	715.823	838.96	754.503	657.273	550.181	494.218	66.7936
54685215	1	-1.9905	3.96209	42.0805	50.3187	12	12	42	26	16	0	19	2	5	0	0	0	0	0	0	0	4429.51	4602.53	6702.21	7637.6	8044.05	7621.28	7043.87	6860.46	4669.22	10112.7	12484.6	17975.3	20663.7	20419.3	20400.1	20010.8	18302.6	14599.9	337.927	349.503	562.104	751.578	818.533	784.527	797.15	755.842	693.604	65.7389
9863776	0	-0.6541	0.427847	72.1303	53.7234	6	6	48	26	22	0	19	0	7	0	0	0	0	0	0	0	4555.15	4604.65	6612.39	7967.38	8666.01	7753.91	8363.64	7492.92	5979.36	10245.4	12773.9	18184.3	21978.6	23372.4	23539.5	24646	23347.9	17034.6	384.538	389.683	658.056	903.049	1024.93	1076.17	1062.44	1164.7	1058.97	67.273
6914657	0	-2.0762	4.31061	58.1641	66.481	12	12	58	29	29	0	24	3	2	0	0	0	0	0	0	0	4592.33	5088.92	6788.13	6917.09	6099.1	5766.71	5341.1	4601.81	4141.16	12228.6	15469.5	21965.9	24171.7	22065.8	20530.4	19552	17719.7	15804.7	433.116	454.927	798.917	1100.19	1138.58	1040.02	985.195	954.163	830.862	84.7438
44819241	0	-0.7291	0.531587	42.2178	51.2911	17	17	42	28	14	0	19	6	1	0	0	2	0	0	0	2	4910.27	5325.36	8173.65	9067.76	9522.57	10133.3	9116.67	7713.6	5833.22	10512.4	13400.2	20588.7	23883.5	24590.9	25080.7	24104.8	21240.1	14820.2	343.89	369.04	626.509	811.345	898.439	952.292	953.326	883.749	751.622	67.7374
73777259	0	-0.555	0.308025	63.9655	64.7786	12	12	55	29	26	0	24	4	1	0	0	0	0	0	0	0	4529.51	5387.11	7907.26	8595.36	8421.87	8161.33	7718.79	6950.32	5736.5	12162.2	15710.9	23727	27261.2	27261.4	26909.1	25660.7	23971.9	21247.5	409.811	449.921	809.966	1037.14	1197.42	1200.66	1194.22	1026.28	981.716	83.9767
11353973	0	-1.0766	1.15907	84.0613	71.4226	12	12	60	34	26	0	25	5	3	0	0	0	1	0	0	1	6638.61	6543.72	9719.75	10444.2	10285.3	9832.4	9187.84	9356.69	8255.44	13765.8	17388.5	25943.8	29423.6	29141.9	28417.9	27416.6	26519.7	24034.8	466.332	502.943	871.311	1126.83	1213.15	1274.1	1174.09	1157.68	1092.14	94.0144
56962337	0	-0.2009	0.0403608	100.05	89.9097	15	16	80	40	40	0	28	7	4	0	0	0	0	1	0	1	12861.9	8118.3	12671.4	14831	15301.7	13760.1	13401.1	11695.5	10233	16374	20604.9	31203	36806.6	37376	35444.7	32881.2	30673.7	28615.4	615.053	650.518	1160.45	1581.14	1865.05	1846.34	1714.33	1634.72	1576	116.219
2726824	0	0.003	9e-06	48.4304	39.5477	6	6	32	21	11	0	14	2	1	1	0	3	0	0	0	3	4789.9	4330.45	6938.18	6689.59	6391.66	4199.76	3533.69	4003.65	3212.28	8102.09	10153.8	15065.3	16192.6	14229.5	11182.6	9321.54	8639.48	7119.5	269.969	271.791	487.612	569.402	635.528	508.659	342.965	358.54	349.041	56.3393
11707110	0	-0.3067	0.0940649	89.2956	75.7112	12	12	60	37	23	0	26	5	4	0	0	1	0	0	1	2	22244.8	8164.49	12925	15388.4	17411.3	15281.6	16262.3	16755.4	17339.1	15042.8	18227.8	26539.5	32358.6	34935	37171.2	39494.6	39366	36143.5	478.71	504.687	852.878	1093.33	1259.7	1342.66	1499.22	1577.48	1559.64	120.293
44462760	0	1.8995	3.6081	44.9015	68.3909	23	25	55	35	20	0	23	5	2	2	0	3	0	0	0	3	7969.82	7938.34	11742.7	14289.6	14622.8	12688.5	12105.4	12976.9	11280.3	13736.6	17102.8	25430.6	29136.5	29164.9	27910.9	28655.3	30417.2	27372.4	451	462.719	776.809	997.052	1190.44	967.749	940.972	1143.02	1256.58	98.1241
104842	0	-1.7404	3.02899	67.2753	58.2659	10	11	49	29	20	0	22	2	5	0	0	0	0	0	0	0	4866.36	5418.17	8725.81	10756.6	10308.8	9238	8263.83	6459.04	5409.23	11507.6	14968.1	23576	28871.5	29582.4	27281.8	24252.4	19887.8	16767.3	387.422	417.008	736.309	976.878	1121.41	1129.53	1086.48	907.593	759.567	75.8841
11467730	0	1.0716	1.14833	111.438	98.1665	17	17	84	43	41	0	32	5	4	2	0	0	0	0	0	0	8718.65	8626.99	13585.8	13977.4	13567.8	13540.4	13288.7	12841.2	11251.1	18102.7	22613.3	33353.9	39225.8	39370.4	37148.8	36298.8	35009.2	31686.6	638.656	670.556	1183.02	1501.52	1868.34	1779.29	1508.58	1493.27	1435.86	132.917
16720766	0	-2.4753	6.12711	54.1035	65.2378	15	16	56	31	25	0	21	5	4	1	0	0	0	0	0	0	6087.64	7084.33	9518.51	9008.86	8897.26	8902.26	9169.15	7599.12	6896.38	12349.9	16176.4	24917	26990.1	26518.2	25613.4	25003.8	21883.4	18528.6	439.471	475.452	866.317	1152.86	1219.61	1172.97	1098.65	1060.09	850.109	86.715
5486692	0	-2.697	7.27381	116.268	74.2518	0	0	69	34	35	0	22	4	7	0	0	0	1	0	0	1	7042.64	6215.25	8862.72	10383.8	10720.7	11286.9	9760.46	9562.21	9490.62	13397.3	16481.7	23531	27725.3	29311.6	29611.1	28631.5	27713.8	26337.3	547.382	541.999	993.091	1338.62	1483.09	1488.01	1567.75	1485.99	1396.25	91.0121
10172943	0	-1.2817	1.64275	31.1492	63.8782	24	27	53	30	23	0	24	5	1	0	0	0	0	0	0	0	4722.66	5507.04	7912.73	7983.64	6970.03	6484.03	6284.35	5672.84	5219.22	12312.3	15788.1	23435	25176.2	23570.1	21277.7	20022.4	18124.6	16478.3	399.857	440.987	735.182	927.704	1012.15	917.692	893.616	843.317	728.257	83.8529
9826308	0	0.821	0.674041	45.5305	61.8013	20	22	51	33	18	0	22	3	4	1	0	3	0	0	0	3	6915.22	6628	10617.1	11242.2	11515.1	9989.78	9099.62	9977.18	10231.5	12600.3	15505.1	22641.5	24840.7	25909.3	23821.4	22245.1	22668.8	20923.6	427.579	438.222	747.31	810.851	954.87	1066.19	838.755	869.532	858.084	84.9024
5329102	0	0.8852	0.783579	71.692	63.2844	11	11	56	29	27	0	22	4	2	0	0	1	0	0	0	1	4858.9	5200.61	7599.48	8145.27	7967.93	7374.7	7014.94	6745.64	6547.2	11739.7	14829.8	21569.7	24483.8	24825.7	22840.7	21495.1	20620	19723.7	430.8	448.918	782.405	971.666	1089.47	1184.82	1058.62	933.579	934.72	79.797
4261	0	-1.4455	2.08947	29.8808	57.1019	18	18	48	28	20	0	21	4	3	0	0	0	0	0	0	0	4602.56	4937.53	6744.3	6874.01	5944.12	5831.73	5592.75	4763.77	3965.36	11138	13688.5	18942.9	20228.4	17820.8	16344.1	15860	15182.8	13756.8	373.582	391.798	627.088	785.16	857.78	725.836	657.291	616.679	631.156	74.2288
91873711	0	1.7578	3.08986	67.2934	42.1419	0	0	38	18	20	0	15	0	3	0	0	0	0	0	0	0	2952.19	3366.92	4929.36	5451.37	5501.65	5054.53	3451.32	1414.82	181.769	7623.6	10161.1	15098.1	18166.2	19485.9	18036.2	13444.4	7402.67	2070.04	287.532	305.63	562.127	784.378	952.158	973.782	787.795	543.497	327.162	52.6554
9907093	0	-0.0783	0.00613089	80.8277	58.967	6	6	51	27	24	0	21	4	2	0	0	0	0	0	0	0	4350.65	5003.94	7233.09	7777.98	7556.61	7706.87	7147.49	6440.45	5565.91	11045.9	14044	20587.8	23667.1	23462.3	23988.9	23413.7	21472.1	19521.2	387.104	417.982	738.021	944.685	1000.65	997.479	1054.52	1008.17	876.806	75.364
160355	0	-1.4996	2.2488	48.8905	58.1786	15	16	52	26	26	0	19	6	1	0	0	0	0	0	0	0	4200.58	4721.78	6670.26	7063.07	6910.27	6339.78	6480.48	6607.53	5900.49	10531.3	13300	18953.4	20842.4	20561.4	19371.2	19427.9	20626.1	20769.9	392.511	419.355	724.004	920.717	990.257	951.902	799.747	878.668	984.929	72.4522
5717801	0	1.8181	3.30549	59.735	62.9375	16	17	47	30	17	0	21	4	1	1	0	0	3	0	0	3	8885.52	6153.39	11992.3	9936.1	9756.91	14189.8	9166.26	9053.2	11129.2	12720.6	14673.6	21343.8	22375.9	21690.9	21475.8	18722.6	18522.5	20052.7	371.694	384.7	629.59	816.086	809.296	765.866	705.253	655.726	676.502	94.2757
208908	0	-0.2015	0.0406022	49.5134	81.6216	27	29	66	40	26	0	29	4	4	1	0	1	1	0	0	2	8664.22	8634.22	11571.9	11841.1	10919.6	10240.5	11387.2	11997.1	10932.4	16206.8	20178.1	29113.5	31022	29052.1	28660.4	29200.1	29288.5	26557.7	524.388	552.112	937.586	1203.07	1203.12	1143.12	1061.72	1098.34	1046.9	113.324
16095342	0	-1.5524	2.40995	62.1997	83.8538	26	28	72	42	30	0	29	8	5	0	0	0	0	0	0	0	7063.55	8004.24	11394.3	11662	11272.7	10860.4	10660.3	9503.69	8677.75	16243	20492.9	29529.8	32149.5	31904.6	31234.4	30026.2	28265.8	25781.9	568.601	615.584	1047.12	1290.89	1332.53	1366.49	1280.49	1190.51	1110.51	107.113
36462	0	-2.5703	6.60644	90.7615	82.8034	12	12	74	42	32	0	29	0	13	0	0	0	0	0	0	0	7543.76	8377.96	13174.6	15527.6	15707.9	16348.6	17344.6	18229.6	16717.6	16089.8	21244.9	33440.2	40538.6	43513.9	45161.8	46899.2	46364.7	42887.5	607.238	651.624	1219.56	1589.52	1827.47	1966.17	2044.34	2134.3	2075.84	103.467
10461815	0	-0.4041	0.163297	99.8922	93.859	17	17	77	43	34	0	32	4	4	1	0	0	2	0	0	2	10000.9	9457.88	13966.5	15452.2	17909.4	16780.5	15350.3	13404.5	12902.9	18052.9	23014.8	35617.4	40560.2	40842.8	40887.4	42879.2	40223.9	35275.2	596.833	635.247	1159.65	1539.31	1680.1	1668.42	1661.2	1868.37	1657.09	129.689
5459322	2	-1.9585	3.83572	46.6591	56.8223	16	17	44	31	13	0	19	3	7	2	0	0	0	0	0	0	7190.28	7961.75	10069.2	10661.4	10518.6	9836.24	7679.96	5965.53	6417.67	11889.1	14860.4	21949.2	24595.5	23032.3	20063.8	16759.9	14743.4	14605.2	372.164	385.595	634.55	794.064	863.353	808.278	684.754	598.858	490.253	83.7215
2375	0	0.2584	0.0667706	44.9011	51.5511	12	12	43	29	14	0	18	2	4	1	0	4	0	0	0	4	6498.84	6225.82	9433.91	10257.3	10170.4	9282.26	7276.16	7193.28	7407.61	10715.6	13133.6	19375	22266.3	21388.8	18696.3	17069.9	16263	14725.8	376.342	359.516	624.798	836.787	967.065	862.13	720.014	755.541	672.529	71.0686
42623900	0	-1.1496	1.32158	40.7118	92.4682	33	35	76	43	33	0	36	5	2	0	0	0	0	0	0	0	6719.95	7881.92	11360.1	11674.9	11228	11509.4	11801.2	12018	11741.8	17921.7	22988.2	33960.1	36741.1	34951.9	34363.2	34665.5	34651.3	35664.4	570.88	628.894	1070.8	1397.73	1461.71	1403.17	1382	1350.18	1340.07	122.409
44551660	0	-0.8403	0.706104	21.7517	49.2259	21	24	41	26	15	0	17	7	2	0	0	0	0	0	0	0	4353.04	4900.51	7009.33	7642.49	7530.15	7229.13	6329.95	5200.13	4418.76	9802.02	12054.1	17031.9	18641.8	18760	18405.8	16646.3	14355.5	12593	327.081	355.159	571.086	618.528	679.387	733.996	693.174	650.851	543.157	63.8369
9829523	0	-1.5205	2.31192	61.107	89.2118	26	30	73	43	30	0	35	4	4	0	0	0	0	0	0	0	6888.38	8273.81	13422.8	16916.2	19495.8	20690.3	20149.5	17409.8	13793.8	17594.4	23161.4	37222.7	47409.7	55683.2	60997.5	62345.3	57170.9	47195.5	559.685	627.749	1142.59	1557.3	1905.38	2233.05	2450.36	2497.34	2152.01	118.363
9956119	0	0.7248	0.525335	42.4867	63.8823	23	25	50	32	18	0	22	8	0	0	0	0	2	0	0	2	7275.07	6195.87	9064.77	9614.12	10105.6	8841.12	9637.4	8536.68	8002.48	12831.3	15344.4	21894	23661.3	22454.4	21986.5	22033.2	21250.6	19192.3	392.588	417.976	677.083	839.554	862.056	781.228	831.278	849.447	775.221	88.5436
24826799	0	1.8956	3.5933	65.8933	78.1164	21	22	66	39	27	0	29	6	1	0	0	3	0	0	0	3	6727.06	7195.53	11055.9	10997.9	10438.3	10237.9	10368.3	11133.5	9884.06	15328.7	19198.7	28264.6	32177.7	30963.8	28140.6	28662.7	29475.8	26977.6	522.635	549.057	966.387	1172.54	1356.16	1275.42	1043.34	1287.87	1168.45	101.717
44137675	1	-0.3181	0.101188	88.047	62.331	6	6	54	30	24	0	22	4	4	0	0	0	0	0	0	0	5006.85	5536.56	8149.81	9004.4	9127.52	8898.13	8305.5	7783.6	7434.78	11902.2	15040.2	22141.9	26010	26394.1	26824.3	26143.9	24327.2	22766.3	421.348	447.944	779.404	1003.15	1099.35	1125.32	1168.98	1134.61	998.582	79.4393
11713159	0	-1.063	1.12997	52.2725	64.9729	18	18	55	35	20	0	21	7	3	1	0	3	0	0	0	3	7301.81	7648.46	11167.2	10843.2	11253.9	9838.11	9187.32	9631.58	11375.9	12995.8	16208.6	23744.9	26146.9	25446.1	24511.3	23118.4	22425.2	22940.5	460.931	471.435	827.174	987.306	1110.22	1051.7	1072.38	950.113	914.979	87.1995
442972	0	0.683	0.466489	117.931	77.5625	0	0	71	30	41	0	27	1	2	0	0	0	0	0	0	0	4644.92	5743.31	9597.93	11585.3	10821.7	9042.77	7968.04	6968.06	6010.75	13385.5	18899.4	32326.2	42171.8	44872.1	40183.8	34522.4	30099.9	26114.3	515.956	569.196	1148.29	1759.04	2187.6	2304.69	1995.94	1695.7	1566.78	96.0258
16683866	0	-0.3756	0.141075	66.4405	61.2583	6	6	46	28	18	0	16	1	8	0	0	0	1	0	0	1	86299.9	15727.8	20927.7	43870.3	38468	64116.3	26344.1	22963	23626.6	14129.7	14106	19589.6	24939.4	26222.7	28120.5	27446.1	26128.2	23178.7	380.308	367.743	604.409	666.678	685.589	802.469	926.847	1013.3	992.23	114.134
46907787	0	3.1901	10.1767	73.6894	68.2338	16	17	56	31	25	0	23	4	2	1	0	0	1	0	0	1	6924.74	6334.25	10231.6	11063.7	12181.2	11292.6	11763.6	10701.8	10501.7	13024.8	16204.8	24345.1	28952.7	30745	31176	32423.2	29494.7	25928.7	429.723	456.232	800.579	1016.69	1181.29	1125.2	1268.2	1324.74	1240.14	94.5488
560326	0	-0.8142	0.662922	35.9803	21.6711	0	0	21	12	9	0	6	1	5	0	0	0	0	0	0	0	2350.77	2081.13	2646.66	2765.61	1948.32	1797.03	1607.52	895.776	337.788	4146.12	4613.02	5431.01	5572.47	5013.44	4002.6	3119.72	2331.88	1407.68	182.669	168.08	277.591	265.62	270.116	252.437	175.774	151.566	121.195	25.1609
3005532	0	-1.0507	1.10397	72.9027	69.563	12	13	59	30	29	0	22	3	3	2	0	0	0	0	0	0	6615.46	5885.45	7569.42	8689.1	8877.65	9796.5	9809.84	8829.28	8275.1	12791.5	15608.7	21650	24815.4	25633.4	26531.8	27281.5	26573.5	24822.6	448.875	463.222	782.479	1004.83	1135.32	1112.61	1125.77	1205.92	1103.03	96.6292
10027278	0	-0.4752	0.225815	25.5582	65.3021	25	29	53	34	19	0	26	4	1	0	0	3	0	0	0	3	5893.74	6213.56	9861.9	10072.9	9676.53	9081.62	9260.61	8733.55	7925.3	13322.8	16825.2	25018.2	27934.8	27995.3	27162.7	25321	22720.5	20268.1	425.862	448.124	752.588	945.344	999.252	974.094	971.293	981.587	795.7	87.373
10196499	0	-1.6265	2.6455	39.4983	87.679	31	35	71	42	29	0	34	7	1	0	0	0	0	0	0	0	6563.79	7855.55	11747.2	12414.2	11950	11826.9	10684.7	9547.91	8892.35	17220.6	22263.3	33843.5	38102.9	37607.7	37537.4	36871.2	33695.4	29734.4	535.976	600.396	1038.78	1378.1	1483.46	1458.55	1406.65	1393.31	1259.88	116.83
3218	0	-3.4988	12.2416	70.2135	50.4646	0	0	47	21	26	0	17	0	4	0	0	0	0	0	0	0	3502.78	3543.97	4716.31	5409.98	4686.57	3767.55	3037.69	2809.7	2611.93	8873.53	11328.4	15841.8	17328	15850.8	13974	12398.2	11258.5	10220.6	356.276	358.09	637.869	897.572	891.555	828.031	744.363	669.254	599.651	61.5441
6753378	0	0.0835	0.00697225	92.6656	65.1542	6	6	57	29	28	0	23	4	2	0	0	0	0	0	0	0	4643.24	5154.73	6925.93	7356.3	6660.27	6251.14	5569.03	5026.75	4491.41	12017.3	15044.3	21387.1	24146.7	22513.5	20512.9	18832.5	16744.2	14802	429.059	452.862	781.051	1034.82	1146.4	1051.33	941.317	885.807	759.496	82.7203
521106	0	0.2606	0.0679124	20.7162	51.9391	20	22	38	24	14	0	20	0	2	2	0	0	0	0	0	0	5467.13	5533.67	7433.27	9703.86	9369.53	6949.83	5044.77	5072.15	4813.02	10531.8	13066	19069	21858.7	19869.7	16401	13947.3	14691.3	15359.6	289.06	315.297	485.048	646.147	640.509	565.419	479.003	463.922	524.123	80.109
11676786	0	-0.031	0.000961	56.7561	71.2938	18	18	59	34	25	0	27	5	2	0	0	0	0	0	0	0	5413.45	5980.01	8843.7	10038.1	8886.81	8243.01	7838.46	7297.66	7245.43	13861.4	17216.4	25526.6	30174.1	28385.7	25991.9	24667.8	23362.7	22502.1	449.267	476.551	793.526	1032.73	1224.55	1067.91	980.458	1004.66	897.161	93.752
16760671	0	-1.1456	1.3124	28.2711	56.2083	21	23	47	29	18	0	20	6	3	0	0	0	0	0	0	0	4848.65	5367.6	7686.88	8325.8	8358.38	7528.5	7792.56	7563.31	6731.81	11138.9	13700.5	19484.7	21679.8	21847.8	21343	21109.9	21034	18632.4	373.008	400.127	645.456	738.765	810.189	888.261	828.779	810.262	767.972	72.9706
446378	0	-0.8057	0.649152	154.081	102.804	0	0	96	46	50	0	34	0	12	0	0	0	0	0	0	0	8027.4	8352.37	13244.9	16935.5	19155.9	21141.2	22974	21801.6	20009.2	18550.5	23946.8	36155.4	46448.6	53662.2	58647.8	62637.7	63014.4	60073.1	752.521	764.921	1432.71	2033.2	2481.4	2773.31	2910.18	3221.12	3204.57	124.772
16681698	0	-0.0283	0.000801	69.1186	51.9711	11	11	43	24	19	0	20	3	1	0	0	0	0	0	0	0	3749.14	4368.83	6382.1	6063.05	5481.67	5336.22	5396.14	4528.12	3711.38	10007.3	12702.8	18554.5	18922.4	18063.2	16634.9	16616.3	15681.1	13418.1	322.418	353.519	587.767	666.032	742.855	676.943	680.788	660.604	624.781	68.4988
24785538	0	-0.8745	0.76475	52.8387	67.742	20	21	58	34	24	0	23	9	1	0	0	1	0	0	0	1	5725.13	6542.18	9654.21	9996.51	9843.38	9505.13	10047.4	9959.66	8540.31	13070.2	16916.5	24742	26651.3	26520	25579.6	28029.7	29455.6	25763.9	455.841	499.329	858.596	1092.99	1168.39	1157.4	1032.88	1230.68	1228.72	86.6589
11640390	0	-1.2237	1.49744	30.2538	67.3982	25	29	55	32	23	0	26	5	1	0	0	0	0	0	0	0	5011.18	5911.92	8879.97	9228.28	8857.42	8534.57	8564.97	7776.31	7099.6	13159.3	17075	25547.2	28338.9	27384.1	26691.9	26833.1	25629.8	22512.1	414.938	462.176	771.669	1019.58	1078.99	964.74	978.843	1026.37	968.394	89.4307
82146	1	2.8673	8.22141	58.6287	62.5142	12	12	54	26	28	0	24	0	2	0	0	0	0	0	0	0	4002.72	4478.21	7033.48	8143.39	7537.34	6594.16	5606.41	5017.46	4313.06	11467.5	14796.8	23105.5	29637.3	30223	27302.5	24358.6	21274	17617.8	395.793	417.768	733.983	1012.46	1370.74	1296.78	1122.37	1189.21	949.481	80.6692
54676905	0	1.3261	1.75854	47.2748	34.5983	6	6	25	17	8	0	11	2	2	0	0	0	0	2	0	2	15268.7	4354.03	7047.69	8573.26	7604.73	11850.3	6198.45	6766.3	4351.65	7233.58	7752.67	10733.7	11920.8	10281.2	8833.22	7697.72	7010.65	4543.79	204.524	199.92	300.726	386.317	386.15	328.866	238.712	228.966	213.521	56.5462
11617559	0	-1.2897	1.66333	34.0081	56.6754	18	18	49	27	22	0	20	4	3	0	0	0	0	0	0	0	4460.32	4889.31	6697.22	7154.11	6214.31	5650.33	5660.15	5551.92	4781.08	10776.6	13355.4	18565.6	20721.5	19851.8	18724	17689.5	16561.2	14644.9	379.478	402.249	655.042	752.222	870.174	879.159	769.999	758.118	693.64	72.3291
10096043	0	-0.9094	0.827008	107.843	73.7406	6	6	65	34	31	0	26	3	5	0	0	0	0	0	0	0	5650.79	6232.21	8945.47	9959.7	10650	10258.2	10255.5	9371.93	8016.03	13786.9	17604.9	25962.4	30114.4	31098.8	31284.6	30770.2	28823.4	26268.9	501.689	530.793	930.081	1188.93	1327.68	1335.68	1281.25	1299.92	1146.02	93.1404
216239	0	0.5281	0.27889	36.7501	58.2857	18	18	48	32	16	0	21	4	3	0	0	3	1	0	0	4	6938.01	6021.42	9474.46	9587.25	10252.2	8005.15	6572.78	7553.26	5578.4	12048.7	14438.3	20340.4	22210.7	20842.4	18860.5	17772	16333.6	14922.2	406.784	405.891	670.23	813.05	848.25	769.986	747.59	677.716	597.849	78.1335
13266	0	-1.0309	1.06275	28.6766	33.1019	6	6	30	15	15	0	10	5	0	0	0	0	0	0	0	0	2438.86	2525.46	3231.99	2779.72	2574.62	2012.24	1870.85	1700.52	1499.8	5918	7189.63	9293.14	9396.14	8193.64	7112.27	6090.5	5437.51	4756.07	227.19	235.451	359.664	433.723	419.505	418.393	347.151	288.116	259.736	40.6082
5280757	0	-0.3618	0.130899	224.704	141.696	0	0	132	64	68	0	47	0	17	0	0	0	0	0	0	0	11201	11702.6	18122.3	21539.7	24135.2	27051.8	30469.8	31046.8	33181.6	25697.6	33027.1	49445.7	63394.3	72421.7	80550.2	88891.9	94690.3	99218.4	1038.24	1060.96	1964.71	2794.73	3522.49	3852.67	4260.42	4868.04	4896.6	172.246
10113978	0	-0.0444	0.00197136	42.8656	64.5002	21	22	54	31	23	0	21	7	2	1	0	0	0	0	0	0	5966.07	6812.03	9228.73	9705.06	9103.51	7772.38	7084.33	7285.45	6672.09	12341.5	15453.4	22586.8	25933.7	25945.4	23183.6	19985.2	18639.3	18657.4	419.734	450.003	758.208	898.289	1045.73	1117.93	933.386	765.418	727.857	86.9594
6445533	0	-1.2995	1.6887	52.3128	61.0958	15	16	53	28	25	0	22	3	3	0	0	0	0	0	0	0	4555.7	4962.14	6632.03	6782.7	6072.66	5898.62	6093.3	5776.95	5333.48	11473.6	14402.3	20585.6	22567.9	21815.9	20710.5	20446.7	19662.5	18094.9	404.513	427.684	705.891	917.157	998.594	1013.09	946.043	952.452	843.31	78.0307
25124816	0	-1.2439	1.54729	100.495	126.703	33	36	108	61	47	0	44	9	5	1	0	2	0	0	0	2	11190.7	12576.8	17758.2	20046	20313.6	20184.3	20289.2	20824.3	20160.7	24318.3	30988.7	46094.4	55014	58602.7	59998	59509.1	59172.2	58530.6	846.868	903.807	1604.76	2087.01	2349.31	2610.68	2608.74	2493.85	2501.04	166.745
9926054	0	-0.0524	0.00274576	31.0791	41.4755	13	15	36	19	17	0	14	5	0	0	0	0	0	0	0	0	3017.95	3481.14	5077.44	5392.8	5057.86	4465.25	3480.5	2065.01	1160.68	7674.23	9736	14136.6	15574.9	15355.4	14228.8	12620.5	9332.61	5701.61	270.789	295.136	498.861	599.814	637.307	573.22	584.42	533.645	440.929	52.653
159324	0	0.2023	0.0409253	48.5126	71.7514	23	23	56	34	22	0	27	4	1	0	0	0	2	0	0	2	7471.64	6579.13	10205.7	11702.6	11887.3	12038.9	12523.7	12437.7	11513.1	14316.4	17595.9	26974.9	32681.1	35215	36671	35761.3	32562.9	29711.7	429.71	463.019	771.888	1003.79	1215.23	1351.25	1384.97	1263.27	1159.55	100.07
46883536	0	-0.1248	0.015575	46.9831	61.4515	17	18	51	34	17	0	20	4	4	1	0	4	1	0	0	5	8439.52	7623	11524	11659.9	12453.1	14238.1	15968.6	12676.6	10827.3	12646.5	15439.1	22652.4	25639.4	27120.7	28772.1	30199.7	28021.7	24008.2	444.057	436.067	762.128	964.144	1145.8	1193.74	1263.45	1284.27	1083.4	85.1526
25126798	0	-0.759	0.576081	37.8733	48.5223	14	16	41	23	18	0	17	6	0	0	0	0	0	0	0	0	3647.96	4262.48	6086.26	5839.3	6263.34	5757.26	4512.66	3188.58	3630.68	9219.18	11843.7	17902.4	18574.8	18949.7	18265.7	14398.5	10949.1	11458.1	310.331	340.295	603.803	792.567	800.147	782.098	712.212	479.666	430.43	62.6743
10109823	0	0.3274	0.107191	30.0777	55.3687	21	22	43	27	16	0	20	6	0	1	0	0	0	0	0	0	5106.56	5268.98	7604.95	7592.44	7167.43	6204.8	6269.87	5437.55	4602.76	11024.3	13544.4	19279.8	20135.6	18387.3	16856.4	16329.7	15267.9	13870.1	328.259	355.95	579.673	717.858	698.065	633.233	603.405	583.22	524.482	78.5618
5494449	0	0.0961	0.00923521	70.4342	71.6522	17	17	61	33	28	0	23	8	1	1	0	0	0	0	0	0	6199.9	6647.84	9556.98	9419.58	8890.59	9174.74	9580	9326.78	8557.99	13370.9	17016.8	23938.9	25928.3	24688.4	24340.3	25030.2	24575.3	24398.1	465.258	507.773	870.19	1064.7	1122.54	1014.92	937.389	984.905	986.187	95.3271
6851740	0	-0.4359	0.190009	71.0602	82.9882	18	18	70	37	33	0	30	4	2	0	0	0	1	0	0	1	6914.88	6767.21	9931.37	11604.9	12389.8	13651.7	15482.4	15278.5	14178.7	15641.3	19545.8	28637.2	33807	35218.6	39981.6	46650.8	49515.7	47846	527.51	556.885	963.605	1295.4	1515.43	1541.89	1827.14	2151.66	2132.74	109.218
11338033	0	-1.225	1.50063	51.3597	50.9595	11	11	42	25	17	0	16	5	2	0	0	0	2	0	0	2	6331.82	5011.57	7472.9	8357.6	9809.15	6130.01	6805.45	7354.5	5717.46	9961.99	12109.5	17807.5	19403.3	17778.3	15191.4	15457.2	15477.6	12252	336.725	350.732	600.366	807.71	804.954	672.457	585.192	636.518	605.923	69.022
9952773	0	0.3611	0.130393	29.5474	63.2447	23	25	50	29	21	0	24	3	1	1	0	0	0	0	0	0	5356.08	5546.07	8167.31	8369.37	8387.75	8486.47	8017.94	7116.35	6114.6	12360.3	15356.9	21937.7	23548.7	23084.1	23155.9	23598.9	22982.5	19973.5	374.761	402.961	657.747	807.519	830.98	786.919	797.659	887.979	879.866	88.9537
11754511	0	-1.8293	3.34634	51.3131	63.1882	17	17	53	30	23	0	20	8	1	0	0	0	0	1	0	1	11118.8	6318.15	9344.61	10055.2	8499.57	8357.7	8523.07	9911.68	9741.96	12051.6	14762.8	21264.1	21674.2	19796.4	19482.4	20151.5	20281.7	18743.8	410.662	441.893	753.935	954.255	913.247	837.058	778.013	808.22	792.525	85.6298
11647372	0	0.428	0.183184	55.1747	57.8607	15	17	51	30	21	0	19	7	2	0	0	2	0	0	0	2	5369.54	5926.24	8850.94	9188.76	9323.91	9982.26	10137.1	9917.85	9209.54	11189.6	14283.9	21090	23220.6	23154.3	22942.7	23953.4	25810	28147.2	414.472	443.622	820.603	968.744	972.155	947.581	945.645	1036.67	1217.56	72.7029
5289247	0	0.3717	0.138161	29.8239	33.5916	10	11	25	18	7	0	12	3	2	1	0	0	0	0	0	0	3866.65	3693.3	5743.39	4904.37	3795.4	3433.07	3228.11	2907.64	2139.71	7059.29	8547.55	12234.6	11879.9	9705.45	8646.44	7298.08	5644.1	4011.04	203.568	215.322	338.797	391.613	336.771	302.11	273.261	224.744	154.558	49.9055
46885626	0	-0.2482	0.0616032	56.5281	83.3062	26	30	71	38	33	0	30	7	1	0	0	0	0	0	0	0	5990.79	6922.09	9949.94	10479.6	10595.5	10938.8	10768.5	9748.45	9026.19	15650.9	19679.9	29005	33035.9	34121	34705	35219.8	33771.8	30287.4	532.688	577.514	982.582	1180.13	1411.32	1291.65	1352.66	1410.14	1387.87	107.452
5291	0	-0.2265	0.0513023	51.2973	80.2126	24	25	68	37	31	0	29	7	1	0	0	0	0	0	0	0	5844.5	6725.66	9443.29	9857.89	8954.62	8870.97	8654.8	7935.72	7621.32	15165.2	19104.6	27646.7	31396.4	29520.6	27990.1	27500.6	26343.8	24548.1	511.711	554.307	946.399	1204.24	1369.98	1270.82	1077.97	1132.48	1007.13	103.774
176167	0	-1.1314	1.28007	58.0098	82.761	24	26	68	39	29	0	32	5	2	0	0	0	0	0	0	0	6138.83	7252.46	10872.8	11667.6	12053.7	12715.4	12678.8	11398.9	9751.88	16103.3	20783.7	31995.2	36706.8	38344	39296.8	39416.4	36922.1	32353	513.844	567.875	998.036	1306.72	1451.08	1521.73	1538.35	1555.87	1439.55	109.475
11373846	0	0.0566	0.00320356	47.9777	55.8607	15	16	47	31	16	0	21	4	2	0	0	4	0	0	0	4	5786.28	5732.01	9317.61	9459.18	9577.49	8661.15	7921.25	8231.86	8138.56	11505.4	14516.5	21865.1	24792.2	24460.5	22388.9	21039.3	21124.4	20176.9	397.356	402.546	696.667	875.722	1013.93	991.234	848.092	867.258	876.218	73.0481
644243	0	-0.8057	0.649152	38.3033	50.9101	15	17	44	25	19	0	18	4	2	0	0	1	0	0	0	1	4273.72	4504.73	6459	7490.95	8104.42	8691.69	8608.06	6323.41	3707.03	9796.98	12315.4	17986	20798.3	22630.7	23973.8	23285.4	18765.4	12099	346.89	361.777	611.423	747.605	838.403	913.517	995.679	1025.57	810.791	65.0845
11625818	0	-1.355	1.83603	33.2457	59.7813	21	22	49	31	18	0	22	7	1	0	0	1	0	0	0	1	5182.38	5762.63	8553.83	9642.97	10159.5	9506.29	9940.02	9636.25	7919.89	11973.5	15024.7	22009.5	24538.4	25073	26784.2	28984.3	28601.5	24468.6	387.587	418.748	696.975	891.849	940.754	984.406	1075.98	1196.73	1112.6	78.7823
46224516	0	-2.6274	6.90323	99.8965	91.2433	10	11	84	37	47	0	30	5	2	0	0	0	0	0	0	0	5868.59	6965.16	9916.83	10534.8	10138.1	10161.2	10478.7	10496.3	10856	15815.8	21015.8	31592.1	36162.3	35436.9	34799.7	35078.8	36331	37643.9	619.695	669.587	1278.53	1742.55	1809.81	1746.24	1639.04	1659.24	1747.25	111.9
25102847	0	-1.2926	1.67081	44.3575	73.15	22	23	61	37	24	0	28	3	5	0	0	1	0	0	0	1	6293.15	6820.39	9643.83	11127.7	10040.8	9747.07	9424.91	8223.81	6961.06	14593.4	18331.3	25742.5	28938	27982.8	28388.9	28570.5	25202.8	20214.4	485.741	513.078	841.393	1048.94	1125.59	1113.18	1098.04	1175.05	957.415	95.9162
24889392	0	1.1528	1.32895	75.7894	85.0854	23	26	72	40	32	0	29	6	4	1	0	0	0	0	0	0	7445.07	8043.85	12198	11789.5	10764.1	9673.86	8894.27	9151.97	8807.17	16198.9	20581.4	30760.5	33476.3	31265.6	26906.2	24501.6	25662	25635.2	557.026	605.652	1061.78	1322.62	1461.38	1300.72	985.227	935.177	1067.86	113.349
[truncated: 1,395 more columns]
