# Supplementary material for: A novel heterogeneous network-based method for drug response prediction in cancer cell lines
Source: Sci Rep. 2018 Feb 20;8:3355. doi: 10.1038/s41598-018-21622-4 (PMC5820329; doi:10.1038/s41598-018-21622-4)
Supplement: Supplementary file 3 — Dataset 2 [file 41598_2018_21622_MOESM3_ESM.xlsx]

## Sheet: Drug_name_and_drug_ID
Erlotinib'	1	176870	1
Rapamycin'	1	5284616	2
Sunitinib'	1	5329102	3
PHA-665752'	1	10461815	4
Cyclopamine'	1	442972	5
AZ628'	1	11676786	6
Sorafenib'	1	216239	7
VX-680'	1	5494449	8
Imatinib'	1	5291	9
NVP-TAE684'	1	16038120	10
Crizotinib'	1	11626560	11
AZD-0530'	1	10302451	12
S-Trityl-L-cysteine'	1	76044	13
Z-LLNle-CHO'	1	16760646	14
Dasatinib'	1	3062316	15
GNF-2'	1	5311510	16
CGP-60474'	1	644215	17
CGP-082996'	1	24825971	18
A-770041'	1	9549184	19
WH-4-023'	1	11844351	20
BI-2536'	1	11364421	21
BMS-536924'	1	11353973	22
BMS-509744'	1	11467730	23
CMK'	1	5486692	24
A-443654'	1	10172943	25
GW843682X'	1	9826308	26
MS-275'	1	4261	27
Parthenolide'	1	91873711	28
TGX221'	1	9907093	29
Roscovitine'	1	160355	30
Salubrinal'	1	5717801	31
Lapatinib'	1	208908	32
GSK269962A'	1	16095342	33
Etoposide'	1	36462	34
NSC-87877'	1	5459322	35
Bicalutamide'	1	2375	36
QS11'	1	42623900	37
CP466722'	1	44551660	38
Midostaurin'	1	9829523	39
CHIR-99021'	1	9956119	40
AP-24534'	1	24826799	41
AZD6482'	1	44137675	42
PF-562271'	1	11713159	43
HG-6-64-1'	1	16683866	44
JQ1'	1	46907787	45
DMOG'	1	560326	46
FTI-277'	1	3005532	47
OSU-03012'	1	10027278	48
AKT inhibitor VIII'	1	10196499	49
Embelin'	1	3218	50
PAC-1'	1	6753378	51
IPA-3'	1	521106	52
BAY 61-3606'	1	16760671	53
Thapsigargin'	1	446378	54
Obatoclax Mesylate'	1	16681698	55
BMS-754807'	1	24785538	56
OSI-906'	1	11640390	57
Bexarotene'	1	82146	58
LFM-A13'	1	54676905	59
GW-2580'	1	11617559	60
AUY922'	1	10096043	61
Phenformin'	1	13266	62
Bryostatin 1'	1	5280757	63
Pazopanib'	1	10113978	64
LAQ824'	1	6445533	65
GSK-1904529A'	1	25124816	66
BMS-345541'	1	9926054	67
Tipifarnib'	1	159324	68
BMS-708163'	1	46883536	69
Ruxolitinib'	1	25126798	70
AS601245'	1	10109823	71
SB-715992'	1	6851740	72
TL-2-105'	1	371034	73
AT-7519'	1	11338033	74
TAK-715'	1	9952773	75
BX-912'	1	11754511	76
ZSTK474'	1	11647372	77
AS605240'	1	5289247	78
GSK1070916'	1	46885626	79
LY317615'	1	176167	80
GSK429286A'	1	11373846	81
FMK'	1	644243	82
CAL-101'	1	11625818	83
UNC0638'	1	46224516	84
XL-184'	1	25102847	85
AC220'	1	24889392	86
CP724714'	1	9874913	87
JW-7-24-1'	1	9583616	88
NG-25'	1	53340664	89
VX-11e'	1	11634725	90
FR-180204'	1	11493598	91
Tubastatin A'	1	49850262	92
Zibotentan'	1	9910224	93
YM155'	1	11178236	94
NSC-207895'	1	42640	95
VNLG/124'	1	124	96
AR-42'	1	6918848	97
CUDC-101'	1	24756910	98
Belinostat'	1	6918638	99
I-BET-762'	1	46943432	100
CAY10603'	1	24951314	101
ABT-869'	1	11485656	102
BIX02189'	1	46931012	103
CH5424802'	1	49806720	104
EKB-569'	1	6445562	105
GSK2126458'	1	25167777	106
Masitinib'	1	10074640	107
MP470'	1	11282283	108
NVP-BHG712'	1	16747388	109
OSI-930'	1	9868037	110
OSI-027'	1	44224160	111
PI-103'	1	9884685	112
PIK-93'	1	6852167	113
TPCA-1'	1	9903786	114
TG101348'	1	16722836	115
XL-880'	1	42642645	116
Y-39983'	1	9810884	117
YM201636'	1	9956222	118
AV-951'	1	9911830	119
GSK690693'	1	16725726	120
SNX-2112'	1	24772860	121
T0901317'	1	447912	122
EX-527'	1	447912	123
AICAR'	1	53298813	124
Camptothecin'	1	24360	125
ATRA'	1	57370134	126
Gefitinib'	1	123631	127
ABT-263'	1	24978538	128
Vorinostat'	1	5311	129
Nilotinib'	1	644241	130
RDEA119'	1	44182295	131
CI-1040'	1	6918454	132
Temsirolimus'	1	6918289	133
Olaparib'	1	23725625	134
ABT-888'	1	11960529	135
Bosutinib'	1	5328940	136
Axitinib'	1	6450551	137
AZD7762'	1	11152667	138
GW 441756'	1	9943465	139
CEP-701'	1	126565	140
SB 216763'	1	176158	141
17-AAG'	1	6505803	142
VX-702'	1	10341154	143
AMG-706'	1	11667893	144
KU-55933'	1	5278396	145
Elesclomol'	1	300471	146
Afatinib'	1	10184653	147
Vismodegib'	1	24776445	148
PLX4720'	1	24180719	149
BX-795'	1	10077147	150
SL 0101-1'	1	10459196	151
JNK Inhibitor VIII'	1	11624601	152
681640	1	681640	153
Nutlin-3a'	1	11433190	154
PD-173074'	1	1401	155
ZM-447439'	1	9914412	156
RO-3306'	1	11631681	157
MK-2206'	1	46930998	158
PD-0332991'	1	5330286	159
NVP-BEZ235'	1	11977753	160
GDC0941'	1	17755052	161
AZD8055'	1	25262965	162
PD-0325901'	1	9826528	163
SB590885'	1	11465183	164
AZD6244'	1	10127622	165
CCT007093'	1	2314623	166
EHT 1864'	1	9938202	167
Cetuximab'	1	85668777	168
PF-4708671'	1	51371303	169
JNJ-26854165'	1	11609586	170
TW 37'	1	95715	171
XMD11-85h'	1	5289584	172
XMD8-92'	1	46843772	173
CCT018159'	1	5327091	174
AG-014699'	1	9931953	175
SB-505124'	1	9858940	176
Tamoxifen'	1	2733526	177
PFI-1'	1	71271629	178
IOX2'	1	54685215	179
(5Z)-7-Oxozeaenol'	1	9863776	180
FK866'	1	6914657	181
BMN-673'	1	44819241	182
rTRAIL'	1	73777259	183
SGC0946'	1	56962337	184
XAV 939'	1	2726824	185
Trametinib'	1	11707110	186
Dabrafenib'	1	44462760	187
SN-38'	1	104842	188
MLN4924'	1	16720766	189
